# Supplementary material for: Cell-Type Specific Metabolic Flux Analysis: A Challenge for Metabolic Phenotyping and a Potential Solution in Plants
Source: Metabolites. 2017 Nov 13;7(4):59. doi: 10.3390/metabo7040059 (PMC5746739; doi:10.3390/metabo7040059)
Supplement: Supplementary file 1 [file metabolites-07-00059-s001.zip]

Archive with 1 entries (1 files):
- metabolites-232943-supplementary.xlsx
