# Supplementary material for: Cell-Type Specific Metabolic Flux Analysis: A Challenge for Metabolic Phenotyping and a Potential Solution in Plants
Source: Metabolites. 2017 Nov 13;7(4):59. doi: 10.3390/metabo7040059 (PMC5746739; doi:10.3390/metabo7040059)
Supplement: Supplementary file 1 [file metabolites-07-00059-s001.zip › metabolites-232943-supplementary.xlsx]

## Sheet: Table S1
Table S1. 13C-FLUX model used for analysis of simple hypothetical networks (as analysed in Figures 1 and 2)
PROJECT
	NAME	VERSION	FORMAT	DATE	COMMENT
	Metabolites	1	ftbl	2017-09-24	Author: NJK
	// Simple model as used in Rossi et al (2018) Cell-type specific metabolic flux analysis: a challenge for metabolic phenotyping in plants and a possible solution
	// As described by Figure 1A with alternative parameters used for analyses in Figure 2 indicated in red
NETWORK
	FLUX_NAME	EDUCT_1	EDUCT_2	PRODUCT_1	PRODUCT_2
	R0	S		A
		#ab		#ab
	R1	A		B	C
		#ab		#a	#b
	R2	A		B	C
		#ab		#b	#a
	R3	B		Bout
		#a		#a
	R4	C		Cout
		#a		#a
FLUXES
// Flux definitions for model analysed in Figure 1
	NET
		NAME	FCD	VALUE(F/C)	ED_WEIGHT	LOW(F)	INC(F)	UP(F)
		R0	C	1
		R1	F	//Value varied over range 0 - 1.0
		R2	D
		R3	D
		R4	D
	XCH
		NAME	FCD	VALUE(F/C)	ED_WEIGHT	LOW(F)	INC(F)	UP(F)
//		R0	C	0
		R1	C	0
		R2	C	0
//		R3	C	0
//		R4	C	0
//	Values for Inputs and Outputs Fluxes automatically constrained to zero
// Alternative flux definitions for model analysed in Figure 2
	NET
		NAME	FCD	VALUE(F/C)	ED_WEIGHT	LOW(F)	INC(F)	UP(F)
		R0	C	1
		R1	F	//Value varied over range 0 - 1.0
		R2	D
		R3	D
		R4	D
	XCH
		NAME	FCD	VALUE(F/C)	ED_WEIGHT	LOW(F)	INC(F)	UP(F)
//		R0	C	0
		R1	F	//Value varied over range 0 - 0.99
		R2	C	0
//		R3	C	0
//		R4	C	0
//	Values for Inputs and Outputs Fluxes automatically constrained to zero
EQUALITIES
	NET
		VALUE	FORMULA
	XCH
		VALUE	FORMULA
INEQUALITIES
	NET
		VALUE	COMP	FORMULA
// Inequalities for Input and Output Fluxes are generated automatically
	XCH
		VALUE	COMP	FORMULA
// Inequalities for Input and Output Fluxes are generated automatically
FLUX_MEASUREMENTS
	FLUX_NAME	VALUE	DEVIATION
	R0	1	0.05
LABEL_INPUT
	META_NAME	ISOTOPOMER	VALUE
	S	#10	1

## Sheet: Table S2
Table S2. Summary of metabolic reaction network used in simulation studies
Step	Reaction (carbon mapping)	Comment
R1	Glc.U (abcdef) -> Glc (abcdef)	Defining input flux
R2	Glc.1 (abcdef) -> Glc (abcdef)
R3	Glc (abcdef) -> G6P (abcdef)	Constrained input flux
R4	G6P (abcdef) <-> F6P (abcdef)
R5	F6P (abcdef) + ATP -> FBP (abcdef)
R6	FBP (abcdef) <-> DHAP (cba) + GAP (def)
R7	DHAP (abc) <-> GAP (abc)
R8	GAP (abc) <-> 3PG (abc) + ATP + NADH
R9	3PG (abc) <-> PEP (abc)
R10	PEP (abc) -> Pyr (abc) + ATP
R11	G6P (abcdef) -> 6PG (abcdef) + NADPH	Defining internal flux
R12	6PG (abcdef) -> Ru5P (bcdef) + CO2 (a) + NADPH
R13	Ru5P (abcde) <-> X5P (abcde)
R14	Ru5P (abcde) <-> R5P (abcde)
R15	X5P (abcde) <-> TKC2 (ab) + GAP (cde)
R16	F6P (abcdef) <-> TKC2 (ab) + E4P (cdef)
R17	S7P (abcdefg) <-> TKC2 (ab) + R5P (cdefg)
R18	F6P (abcdef) <-> TAC3 (abc) + GAP (def)
R19	S7P (abcdefg) <-> TAC3 (abc) + E4P (defg)
R20	Pyr (abc) -> AcCoA (bc) + CO2 (a) + NADH
R21	OAA (abcd) + AcCoA (ef) -> Cit (dcbfea)
R22	Cit (abcdef) <-> ICit (abcdef)
R23	ICit (abcdef) <-> AKG (abcde) + CO2 (f) + NADH
R24	AKG (abcde) -> SucCoA (bcde) + CO2 (a) + NADH
R25	SucCoA (abcd) <-> Suc (abcd) + ATP
R26	Suc (abcd) <-> Fum (abcd) + FADH2
R27	Fum (abcd) <-> Mal (abcd)
R28	Mal (abcd) <-> OAA (abcd) + NADH
R29	ICit (abcdef) -> Glyox (ab) + Suc (edcf)	Defining internal flux
R30	Glyox (ab) + AcCoA (cd) -> Mal (abdc)
R31	Mal (abcd) -> Pyr (abc) + CO2 (d) + NADH
R32	PEP (abc) + CO2 (d) -> OAA (abcd)	Defining internal flux
R33	AcCoA (ab) <-> Ac (ab) + ATP
R34	AKG (abcde) + NADPH + NH3 -> Glu (abcde)
R35	Glu (abcde) + ATP + NH3 -> Gln (abcde)
R36	Glu (abcde) + ATP + 2*NADPH -> Pro (abcde)
R37	Glu (abcde) + CO2 (f) + Gln (ghijk) + Asp (lmno) + AcCoA (pq) + 5*ATP + NADPH -> Arg (abcdef) + AKG (ghijk) + Fum (lmno) + Ac (pq)
R38	OAA (abcd) + Glu (efghi) -> Asp (abcd) + AKG (efghi)
R39	Asp (abcd) + 2*ATP + NH3 -> Asn (abcd)
R40	Pyr (abc) + Glu (defgh) -> Ala (abc) + AKG (defgh)
R41	3PG (abc) + Glu (defgh) -> Ser (abc) + AKG (defgh) + NADH
R42	Ser (abc) <-> Gly (ab) + MEETHF (c)
R43	Gly (ab) <-> CO2 (a) + MEETHF (b) + NADH + NH3
R44	Ser (abc) + AcCoA (de) + 3*ATP + 4*NADPH + SO4 -> Cys (abc) + Ac (de)
R45	Asp (abcd) + Pyr (efg) + Glu (hijkl) + SucCoA (mnop) + ATP + 2*NADPH -> LLDAP (abcdgfe) + AKG (hijkl) + Suc (mnop)
R46	LLDAP (abcdefg) -> Lys (abcdef) + CO2 (g)
R47	Asp (abcd) + 2*ATP + 2*NADPH -> Thr (abcd)
R48	Asp (abcd) + METHF (e) + Cys (fgh) + SucCoA (ijkl) + ATP + 2*NADPH -> Met (abcde) + Pyr (fgh) + Suc (ijkl) + NH3
R49	Pyr (abc) + Pyr (def) + Glu (ghijk) + NADPH -> Val (abcef) + CO2 (d) + AKG (ghijk)
R50	AcCoA (ab) + Pyr (cde) + Pyr (fgh) + Glu (ijklm) + NADPH -> Leu (abdghe) + CO2 (c) + CO2 (f) + AKG (ijklm) + NADH
R51	Thr (abcd) + Pyr (efg) + Glu (hijkl) + NADPH -> Ile (abfcdg) + CO2 (e) + AKG (hijkl) + NH3
R52	PEP (abc) + PEP (def) + E4P (ghij) + Glu (klmno) + ATP + NADPH -> Phe (abcefghij) + CO2 (d) + AKG (klmno)
R53	PEP (abc) + PEP (def) + E4P (ghij) + Glu (klmno) + ATP + NADPH -> Tyr (abcefghij) + CO2 (d) + AKG (klmno) + NADH
R54	Ser (abc) + R5P (defgh) + PEP (ijk) + E4P (lmno) + PEP (pqr) + Gln (stuvw) + 3*ATP + NADPH -> Trp (abcedklmnoj) + CO2 (i) + GAP (fgh) + Pyr (pqr) + Glu (stuvw)
R55	R5P (abcde) + FTHF (f) + Gln (ghijk) + Asp (lmno) + 5*ATP -> His (edcbaf) + AKG (ghijk) + Fum (lmno) + 2*NADH
R56	MEETHF (a) + NADH -> METHF (a)
R57	MEETHF (a) -> FTHF (a) + NADPH
R58	NADH + 0.5*O2 -> 3*ATP
R59	FADH2 + 0.5*O2 -> 2*ATP
R60	NADH <-> NADPH
R61	ATP -> ATP.ext
R62	CO2 (a) -> CO2.ext (a)
R63	O2.ext -> O2
R64	NH3.ext -> NH3
R65	SO4.ext -> SO4
R66	0.488*Ala + 0.281*Arg + 0.229*Asn + 0.229*Asp + 0.087*Cys + 0.25*Glu + 0.25*Gln + 0.582*Gly + 0.09*His + 0.276*Ile + 0.428*Leu + 0.326*Lys + 0.146*Met + 0.176*Phe + 0.21*Pro + 0.205*Ser + 0.241*Thr + 0.054*Trp + 0.131*Tyr + 0.402*Val + 0.205*G6P + 0.071*F6P + 0.754*R5P + 0.129*GAP + 0.619*3PG + 0.051*PEP + 0.083*Pyr + 2.51*AcCoA + 0.087*AKG + 0.34*OAA + 0.443*MEETHF + 33.25*ATP + 5.363*NADPH -> 3…	Defining output flux
Variations to standard model
R66a	0.488*Ala + 0.281*Arg + 0.229*Asn + 0.229*Asp + 0.087*Cys + 0.25*Glu + 0.25*Gln + 0.582*Gly + 0.09*His + 0.276*Ile + 0.428*Leu + 0.326*Lys + 0.146*Met + 0.176*Phe + 0.21*Pro + 0.205*Ser + 0.241*Thr + 0.054*Trp + 0.131*Tyr + 0.402*Val -> BiomassA	Defining protein output flux
R66b	0.205*G6P + 0.071*F6P + 0.754*R5P + 0.129*GAP + 0.619*3PG + 0.051*PEP + 0.083*Pyr + 2.51*AcCoA + 0.087*AKG + 0.34*OAA + 0.443*MEETHF + 33.25*ATP + 5.363*NADPH -> BiomassB + 1.455*NADH	Defining non-protein output flux
R67	x*BiomassA + y*BiomassB = Biomass	Defining proportions of biomass components

## Sheet: Table S3
Table S3. Summary of amino acid fragments used in simulated flux analysis
Amino acid	Fragment	M/Z	C atoms in fragment
Alanine	Ala232 (M0)	232	2,3
	Ala232 (M1)	233
	Ala232 (M2)	234
	Ala232 (M3)	235
	Ala232 (M4)	236
	Ala260 (M0)	260	1,2,3
	Ala260 (M1)	261
	Ala260 (M2)	262
	Ala260 (M3)	263
	Ala260 (M4)	264
	Ala260 (M5)	265
Glycine	Gly218 (M0)	218	2,
	Gly218 (M1)	219
	Gly218 (M2)	220
	Gly218 (M3)	221
	Gly246 (M0)	246	1,2
	Gly246 (M1)	247
	Gly246 (M2)	248
	Gly246 (M3)	249
	Gly246 (M4)	250
Valine	Val260 (M0)	260	2,3,4,5
	Val260 (M1)	261
	Val260 (M2)	262
	Val260 (M3)	263
	Val260 (M4)	264
	Val260 (M5)	265
	Val260 (M6)	266
	Val288 (M0)	288	1,2,3,4,5
	Val288 (M1)	289
	Val288 (M2)	290
	Val288 (M3)	291
	Val288 (M4)	292
	Val288 (M5)	293
	Val288 (M6)	294
	Val288 (M7)	295
Leucine	Leu274 (M0)	274	2,3,4,5,6
	Leu274 (M1)	275
	Leu274 (M2)	276
	Leu274 (M3)	277
	Leu274 (M4)	278
	Leu274 (M5)	279
	Leu274 (M6)	280
	Leu274 (M7)	281
Isoleucine	Ile200 (M0)	200	2,3,4,5,6
	Ile200 (M1)	201
	Ile200 (M2)	202
	Ile200 (M3)	203
	Ile200 (M4)	204
	Ile200 (M5)	205
	Ile200 (M6)	206
	Ile200 (M7)	207
	Ile274 (M0)	274	2,3,4,5,6
	Ile274 (M1)	275
	Ile274 (M2)	276
	Ile274 (M3)	277
	Ile274 (M4)	278
	Ile274 (M5)	279
	Ile274 (M6)	280
	Ile274 (M7)	281
Proline	Pro258 (M0)	258	2,3,4,5
	Pro258 (M1)	259
	Pro258 (M2)	260
	Pro258 (M3)	261
	Pro258 (M4)	262
	Pro258 (M5)	263
	Pro258 (M6)	264
Methioinine	Met292 (M0)	292	2,3,4,5
	Met292 (M1)	293
	Met292 (M2)	294
	Met292 (M3)	295
	Met292 (M4)	296
	Met292 (M5)	297
	Met292 (M6)	298
Serine	Ser288 (M0)	288	2,3
	Ser288 (M1)	289
	Ser288 (M2)	290
	Ser288 (M3)	291
	Ser288 (M4)	292
	Ser362 (M0)	362	2,3
	Ser362 (M1)	363
	Ser362 (M2)	364
	Ser362 (M3)	365
	Ser362 (M4)	366
	Ser390 (M0)	390	1,2,3
	Ser390 (M1)	391
	Ser390 (M2)	392
	Ser390 (M3)	393
	Ser390 (M4)	394
	Ser390 (M5)	395
Phenylalanine	Phe234 (M0)	234	2,3,4,5,6,7,8,9
	Phe234 (M1)	235
	Phe234 (M2)	236
	Phe234 (M3)	237
	Phe234 (M4)	238
	Phe234 (M5)	239
	Phe234 (M6)	240
	Phe234 (M7)	241
	Phe234 (M8)	242
	Phe234 (M9)	243
	Phe302 (M0)	302	1,2
	Phe302 (M1)	303
	Phe302 (M2)	304
	Phe302 (M3)	305
	Phe308 (M0)	308	2,3,4,5,6,7,8,9
	Phe308 (M1)	309
	Phe308 (M2)	310
	Phe308 (M3)	311
	Phe308 (M4)	312
	Phe308 (M5)	313
	Phe308 (M6)	314
	Phe308 (M7)	315
	Phe308 (M8)	316
	Phe336 (M0)	336	1,2,3,4,5,6,7,8,9
	Phe336 (M1)	337
	Phe336 (M2)	338
	Phe336 (M3)	339
	Phe336 (M4)	340
	Phe336 (M5)	341
	Phe336 (M6)	342
	Phe336 (M7)	343
	Phe336 (M8)	344
	Phe336 (M9)	345
Aspartate	Asp302 (M0)	302	1,2
	Asp302 (M1)	303
	Asp302 (M2)	304
	Asp302 (M3)	305
	Asp376 (M0)	376	1,2
	Asp376 (M1)	377
	Asp376 (M2)	378
	Asp376 (M3)	379
	Asp376 (M4)	380
	Asp390 (M0)	390	2,3,4
	Asp390 (M1)	391
	Asp390 (M2)	392
	Asp390 (M3)	393
	Asp390 (M4)	394
	Asp390 (M5)	395
	Asp418 (M0)	418	1,2,3,4
	Asp418 (M1)	419
	Asp418 (M2)	420
	Asp418 (M3)	421
	Asp418 (M4)	422
	Asp418 (M5)	423
	Asp418 (M6)	424
Glutamate	Glu330 (M0)	330	2,3,4,5
	Glu330 (M1)	331
	Glu330 (M2)	332
	Glu330 (M3)	333
	Glu330 (M4)	334
	Glu330 (M5)	335
	Glu330 (M6)	336
	Glu404 (M0)	404	2,3,4,5
	Glu404 (M1)	405
	Glu404 (M2)	406
	Glu404 (M3)	407
	Glu404 (M4)	408
	Glu432 (M0)	432	1,2,3,4,5
	Glu432 (M1)	433
	Glu432 (M2)	434
	Glu432 (M3)	435
	Glu432 (M4)	436
	Glu432 (M5)	437
	Glu432 (M6)	438
	Glu432 (M7)	439
Tyrosine	Tyr302 (M0)	302	1,2
	Tyr302 (M1)	303
	Tyr302 (M2)	304
	Tyr302 (M3)	305
	Tyr302 (M4)	306
	Tyr466 (M0)	466	1,2,3,4,5,6,7,8,9
	Tyr466 (M1)	467
	Tyr466 (M2)	468
	Tyr466 (M3)	469
	Tyr466 (M4)	470
	Tyr466 (M5)	471
	Tyr466 (M6)	472
	Tyr466 (M7)	473
	Tyr466 (M8)	474
	Tyr466 (M9)	475

## Sheet: Table S4
Table S4. Variations in fluxes defining network models used in simulation studies
Model	R1	R3	R11	R29	R32	R66	Carbon conversion efficencyc	Comment
1	20	100	50	25	80	7.56	0.5	Reference network
2	20	100	20	0	150	7.56	0.5	Internal fluxes varied - oxPPP flux decreased, glyoxylate cycle decreased, anaplerotic flux increased; biomass outputs unchanged
3	20	100	80	50	10	7.56	0.5	Internal fluxes varied - oxPPP flux increased, glyoxylate cycle increased, anaplerotic flux decreased; biomass outputs unchanged
4	20	100	50	25	80	4.54	0.3	Biomass yield decreased, composition unchanged
5	20	100	50	25	80	10.59	0.7	Biomass yield increased, composition unchanged
6	20	100	50	25	80	7.56a	0.35	Biomass yield and protein content decreased
7	20	100	50	25	80	7.56b	0.65	Biomass yield and protein content increased
Model combination
2 + 3	20	100	50	25	80	7.56	0.5	Average flux across combined network
4 + 5	20	100	50	25	80	7.56	0.5	Average flux across combined network
6 + 7	20	100	50	25	80	7.56	0.5	Average flux across combined network
aBiomass compostion adjusted to 50% of standard protein content
bBiomass compostion adjusted to 150% of standard protein content
cCarbon conversion efficency of network; proportion of carbon atom input accumulating in biomass
R1	Uptake of [13C]glucose
R3	Total glucose uptake
R11	Glucose 6-phosphate dehydrogenase
R29	Isocitrate lyase
R32	Phosphoenolpyruvate carboxylase
R66	Biomass output

## Sheet: Table S5
Table S5. Summary of deduced fluxes determined from simulated mass isotopomer distributions
Step	Reaction	Model 1					Model 2					Model 3					Model 4					Model 5					Model 6					Model 7
		Expected flux	Calculated flux				Expected flux	Calculated flux				Expected flux	Calculated flux				Expected flux	Calculated flux				Expected flux	Calculated flux				Expected flux	Calculated flux				Expected flux	Calculated flux
			Best fit	Confidence limits				Best fit	Confidence limits				Best fit	Confidence limits				Best fit	Confidence limits				Best fit	Confidence limits				Best fit	Confidence limits				Best fit	Confidence limits
				Lower boundary	Upper boundary	Precision (%)			Lower boundary	Upper boundary	Precision (%)			Lower boundary	Upper boundary	Precision (%)			Lower boundary	Upper boundary	Precision (%)			Lower boundary	Upper boundary	Precision (%)			Lower boundary	Upper boundary	Precision (%)			Lower boundary	Upper boundary	Precision (%)
R1	Glc.U -> Glc	20	20	19.9339	20.0636	0.6485	20	20	19.9398	20.0623	0.6125	20	20	19.9428	20.064	0.606	20	19.9997	19.9391	20.0649	0.629	20	20	19.9345	20.0607	0.631	20	20	19.9551	20.0638	0.5435	20	20	19.9555	20.0559	0.502
R2	Glc.1 -> Glc	80	80	79.9364	80.0661	0.162125	80	80	79.9377	80.0602	0.153125	80	80	79.936	80.0572	0.1515	80	80.0003	79.9351	80.0609	0.15725	80	80	79.9393	80.0655	0.15775	80	80	79.9362	80.0449	0.135875	80	80	79.9441	80.0445	0.1255
R3	Glc -> G6P	100	100	100	100	-	100	100	100	100	-	100	100	100	100	-	100	100	100	100	-	100	100	100	100	-	100	100	100	100	-	100	100	100	100	-
R4	G6P <-> F6P	48.4502	48.4502	46.2973	49.4203	6.44579	78.4502	78.4502	77.1127	79.5996	3.17004	18.4502	18.4513	16.8724	18.9849	11.4497	49.0701	49.0755	46.7766	49.733	6.02485	47.8301	47.8301	45.8439	48.9432	6.47981	48.4502	48.4502	47.5821	48.7835	2.47966	48.4502	48.4502	47.6334	48.7276	2.2584
R5	F6P + ATP -> FBP	75.8111	75.8111	74.9999	76.1592	1.5292	85.8111	85.8111	85.2661	86.1834	1.06898	65.8111	65.8114	65.2305	65.9997	1.1688	78.8197	78.8206	77.8711	79.1883	1.67116	72.8016	72.8016	72.1153	73.1191	1.37882	76.6289	76.6289	76.2303	76.9203	0.900444	74.9934	74.9934	74.6961	75.1222	0.568183
R6	FBP <-> DHAP + GAP	75.8111	75.8111	74.9999	76.1592	1.5292	85.8111	85.8111	85.2661	86.1834	1.06898	65.8111	65.8114	65.2305	65.9997	1.1688	78.8197	78.8206	77.8711	79.1883	1.67116	72.8016	72.8016	72.1153	73.1191	1.37882	76.6289	76.6289	76.2303	76.9203	0.900444	74.9934	74.9934	74.6961	75.1222	0.568183
R7	DHAP <-> GAP	75.8111	75.8111	74.9999	76.1592	1.5292	85.8111	85.8111	85.2661	86.1834	1.06898	65.8111	65.8114	65.2305	65.9997	1.1688	78.8197	78.8206	77.8711	79.1883	1.67116	72.8016	72.8016	72.1153	73.1191	1.37882	76.6289	76.6289	76.2303	76.9203	0.900444	74.9934	74.9934	74.6961	75.1222	0.568183
R8	GAP <-> 3PG + ATP + NADH	163.639	163.639	162.61	164.077	0.896238	173.639	173.639	172.863	174.056	0.687228	153.639	153.64	152.878	153.948	0.695915	171.516	171.516	170.148	172.31	1.26064	155.76	155.76	154.996	156.094	0.70448	166.162	166.162	165.473	166.785	0.789651	161.117	161.117	160.747	161.336	0.365387
R9	3PG <-> PEP	150.474	150.474	149.163	151.303	1.42184	160.474	160.474	159.41	160.996	0.988199	140.474	140.474	139.454	140.947	1.06233	163.616	163.614	161.734	164.88	1.92285	137.327	137.327	136.437	137.76	0.963321	156.402	156.402	155.411	157.337	1.23138	144.546	144.546	144.061	144.903	0.582792
R10	PEP -> Pyr + ATP	64.6299	74.3442	0	74.8655	115.837	4.6299	57.2978	0	57.8258	1248.96	124.63	121.822	120.626	122.582	1.56961	80.1098	86.0097	0	86.6081	108.112	49.1451	79.8697	0	80.3605	163.517	73.2874	70.0765	0	70.5387	96.2494	55.9725	58.3268	0	59.0726	105.539
R11	G6P -> 6PG + NADPH	50	50	49.0214	52.1358	6.2288	20	20	18.8709	21.3204	12.2475	80	79.9989	79.4501	81.5776	2.65937	50	49.9943	49.3541	52.2609	5.8136	50	50	48.8695	51.9829	6.2268	50	50	49.6959	50.8551	2.3184	50	50	49.7253	50.8137	2.1768
R12	6PG -> Ru5P + CO2 + NADPH	50	50	49.0214	52.1358	6.2288	20	20	18.8709	21.3204	12.2475	80	79.9989	79.4501	81.5776	2.65937	50	49.9943	49.3541	52.2609	5.8136	50	50	48.8695	51.9829	6.2268	50	50	49.6959	50.8551	2.3184	50	50	49.7253	50.8137	2.1768
R13	Ru5P <-> X5P	27.8977	27.8977	27.1815	29.2693	7.48377	7.8977	7.8977	7.0723	8.7264	20.9441	47.8977	47.8969	47.4534	48.9417	3.10725	30.0717	30.0673	29.587	31.4834	6.30626	25.7229	25.7229	24.902	27.0345	8.29028	28.7154	28.7154	28.4879	29.2729	2.73372	27.08	27.08	26.8904	27.612	2.6647
R14	Ru5P <-> R5P	22.1023	22.1023	21.8782	22.8826	4.54432	12.1023	12.1023	11.7317	12.6142	7.292	32.1023	32.102	31.9304	32.662	2.27896	19.9283	19.9271	19.6233	20.8157	5.98345	24.2771	24.2771	24.0685	24.9534	3.645	21.2846	21.2846	21.0575	21.6369	2.72216	22.92	22.92	22.8032	23.2092	1.77138
R15	X5P <-> TKC2 + GAP	27.8977	27.8977	27.1815	29.2693	7.48377	7.8977	7.8977	7.0723	8.7264	20.9441	47.8977	47.8969	47.4534	48.9417	3.10725	30.0717	30.0673	29.587	31.4834	6.30626	25.7229	25.7229	24.902	27.0345	8.29028	28.7154	28.7154	28.4879	29.2729	2.73372	27.08	27.08	26.8904	27.612	2.6647
R16	F6P <-> TKC2 + E4P	-12.5843	-12.5843	-13.2592	-12.2906	7.69689	-2.5843	-2.5843	-2.9889	-2.1579	32.1557	-22.5843	-22.5839	-23.1028	-22.3339	3.40458	-14.2171	-14.2147	-14.9045	-13.9318	6.84176	-10.9509	-10.9509	-11.6046	-10.5218	9.88777	-13.6754	-13.6754	-13.9565	-13.5443	3.01417	-11.4931	-11.4931	-11.7575	-11.3881	3.2141
R17	S7P <-> TKC2 + R5P	-15.3134	-15.3134	-16.0116	-14.975	6.76923	-5.3134	-5.3134	-5.7398	-4.9112	15.5945	-25.3134	-25.3131	-25.8363	-25.1148	2.85027	-15.8547	-15.8526	-16.5826	-15.6385	5.9547	-14.772	-14.772	-15.43	-14.379	7.11481	-15.04	-15.04	-15.3183	-14.9396	2.51795	-15.5868	-15.5868	-15.856	-15.496	2.30965
R18	F6P <-> TAC3 + GAP	-15.3134	-15.3134	-16.0116	-14.975	6.76923	-5.3134	-5.3134	-5.7398	-4.9112	15.5945	-25.3134	-25.3131	-25.8363	-25.1148	2.85027	-15.8547	-15.8526	-16.5826	-15.6385	5.9547	-14.772	-14.772	-15.43	-14.379	7.11481	-15.04	-15.04	-15.3183	-14.9396	2.51795	-15.5868	-15.5868	-15.856	-15.496	2.30965
R19	S7P <-> TAC3 + E4P	15.3134	15.3134	14.975	16.0116	6.76923	5.3134	5.3134	4.9112	5.7398	15.5945	25.3134	25.3131	25.1148	25.8363	2.85027	15.8547	15.8526	15.6385	16.5826	5.9547	14.772	14.772	14.379	15.43	7.11481	15.04	15.04	14.9396	15.3183	2.51795	15.5868	15.5868	15.496	15.856	2.30965
R20	Pyr -> AcCoA + CO2 + NADH	128.065	128.065	125.973	129.307	2.60352	113.065	113.065	110.884	114.506	3.20338	143.065	143.065	140.912	144.757	2.68766	160.169	160.169	157.123	162.283	3.22209	95.9505	95.9505	94.8304	97.1242	2.39061	155.577	155.577	154.058	157.215	2.02948	100.553	100.553	99.7033	101.585	1.87185
R21	OAA + AcCoA -> Cit	80.8538	80.8538	77.7229	82.9116	6.41739	90.8538	90.8538	88.124	92.1079	4.38496	70.8538	70.8535	68.2229	72.3194	5.78162	121.842	121.83	117.049	125.608	7.02452	39.8527	39.8527	37.8664	41.1209	8.16632	109.984	109.984	107.496	112.446	4.50094	51.7238	51.7238	50.367	52.8897	4.87725
R22	Cit <-> ICit	80.8538	80.8538	77.7229	82.9116	6.41739	90.8538	90.8538	88.124	92.1079	4.38496	70.8538	70.8535	68.2229	72.3194	5.78162	121.842	121.83	117.049	125.608	7.02452	39.8527	39.8527	37.8664	41.1209	8.16632	109.984	109.984	107.496	112.446	4.50094	51.7238	51.7238	50.367	52.8897	4.87725
R23	ICit <-> AKG + CO2 + NADH	55.8538	55.8538	51.3227	59.2488	14.1908	90.8538	90.8538	87.9825	92.1065	4.53916	20.8538	20.8534	17.8214	22.1111	20.5704	96.8417	96.8222	90.3812	102.054	12.0537	14.8527	14.8527	11.6168	17.0023	36.2594	84.9837	84.9837	80.5662	89.2204	10.1834	26.7238	26.7238	23.7826	29.175	20.1783
R24	AKG -> SucCoA + CO2 + NADH	47.7041	47.7041	42.9507	51.2469	17.391	82.7041	82.7041	79.6367	84.0483	5.3342	12.7041	12.7037	9.479	14.0617	36.0726	91.9515	91.931	85.1458	97.4381	13.3682	3.4424	3.4424	0.0534	5.6759	163.331	80.58	80.58	76.0246	84.9582	11.0866	14.8282	14.8282	11.7714	17.3759	37.7962
R25	SucCoA <-> Suc + ATP	44.1358	44.1358	39.2845	47.7434	19.1656	79.1358	79.1358	75.9813	80.5203	5.73571	9.1358	9.1353	5.826	10.5385	51.5828	89.8104	89.7894	82.8529	95.4176	13.9903	-1.5536	-1.5536	-5.0001	0.7168	367.978	78.7958	78.7958	74.1842	83.2303	11.4804	9.4757	9.4757	6.3672	12.0672	60.1539
R26	Suc <-> Fum + FADH2	72.7041	72.7041	69.3416	74.92	7.67274	82.7041	82.7041	79.7719	84.0505	5.17338	62.7041	62.7037	59.8774	64.2887	7.03511	116.951	116.939	111.812	121.009	7.86403	28.4424	28.4424	26.3056	29.8099	12.3207	105.58	105.58	102.959	108.188	4.95255	39.8282	39.8282	38.3483	41.0978	6.9034
R27	Fum <-> Mal	75.5088	75.5088	72.2259	77.6701	7.21002	85.5088	85.5088	82.6462	86.8236	4.88535	65.5088	65.5085	62.7497	67.0529	6.56889	118.635	118.622	113.614	122.593	7.56837	32.3693	32.3693	30.2845	33.7026	10.5597	106.982	106.982	104.408	109.544	4.8007	44.0353	44.0353	42.6158	45.2677	6.02221
R28	Mal <-> OAA + NADH	17.1682	26.8825	25.0551	27.8456	16.2539	-42.8318	9.8362	8.3606	10.4431	4.86204	77.1682	74.3603	72.0972	75.5833	4.51753	51.631	57.5247	-30.573	59.1782	173.832	-17.3056	13.4191	-67.3141	13.9305	469.47	39.4261	36.2153	35.079	37.3341	5.71982	-5.0897	-2.7354	-3.3699	-2.3874	19.3037
R29	ICit -> Glyox + Suc	25	25	23.3736	27.0499	14.7052	0	1e-07	-1.0303e-13	0.8915	-	50	50	49.1399	51.0005	3.7212	25	25.0081	22.9049	27.4355	18.1224	25	25	23.8019	26.6061	11.2168	25	25	22.846	27.294	17.792	25	25	23.5825	26.7273	12.5792
R30	Glyox + AcCoA -> Mal	25	25	23.3736	27.0499	14.7052	0	1e-07	0	0.8915	-	50	50	49.1399	51.0005	3.7212	25	25.0081	22.9049	27.4355	18.1224	25	25	23.8019	26.6061	11.2168	25	25	22.846	27.294	17.792	25	25	23.5825	26.7273	12.5792
R31	Mal -> Pyr + CO2 + NADH	83.3406	73.6263	71.7019	74.7698	3.68116	128.341	75.6727	68.8571	76.875	6.24736	38.3406	41.1482	36.1194	42.13	15.6769	92.0035	86.1057	84.4677	173.604	96.8838	74.6749	43.9503	42.98	45.4295	3.28022	92.5562	95.7671	94.2419	97.4072	3.41987	74.125	71.7707	70.9365	72.9348	2.69585
R32	PEP + CO2 -> OAA	80	70.2857	68.0237	71.1256	3.87738	150	97.3321	95.8677	97.9071	1.3596	10	12.8077	11.3029	13.3715	20.686	80	74.0969	70.4185	161.318	113.625	80	49.2754	48.3202	49.7047	1.73063	80	83.2108	82	84.2467	2.80838	80	77.6457	75.9298	78.0779	2.68512
R33	AcCoA <-> Ac + ATP	-3.8858	-3.8858	-4.0002	-3.81	4.89474	-3.8858	-3.8858	-3.9861	-3.84	3.75984	-3.8858	-3.8859	-3.9851	-3.8288	4.02234	-2.3317	-2.3322	-2.5005	-2.1919	13.235	-5.4405	-5.4405	-5.5176	-5.3931	2.28839	-1.9429	-1.9429	-2.0081	-1.8786	6.66529	-5.8288	-5.8288	-5.8893	-5.7779	1.9112
R34	AKG + NADPH + NH3 -> Glu	49.363	49.363	48.3993	50.8163	4.89638	49.363	49.363	48.7802	50.6361	3.7597	49.363	49.3633	48.6388	50.624	4.02164	29.6197	29.6261	27.8442	31.7641	13.2341	69.1127	69.1127	68.5106	70.0913	2.28713	25.5188	25.5188	24.6738	26.3751	6.66685	73.2073	73.2073	72.5683	73.9681	1.9121
R35	Glu + ATP + NH3 -> Gln	5.103	5.103	5.0034	5.2532	4.89516	5.103	5.103	5.0428	5.2346	3.75857	5.103	5.103	5.0281	5.2334	4.02312	3.062	3.0627	2.8784	3.2837	13.2364	7.1447	7.1447	7.0824	7.2458	2.28701	2.5515	2.5515	2.467	2.6371	6.66667	7.6545	7.6545	7.5877	7.734	1.91129
R36	Glu + ATP + 2*NADPH -> Pro	1.5876	1.5876	1.5566	1.6343	4.89418	1.5876	1.5876	1.5689	1.6285	3.75409	1.5876	1.5876	1.5643	1.6282	4.02494	0.9526	0.9528	0.8955	1.0216	13.2375	2.2228	2.2228	2.2034	2.2543	2.2899	0.7938	0.7938	0.7675	0.8204	6.66415	2.3814	2.3814	2.3606	2.4061	1.91064
R37	Glu + CO2 + Gln + Asp + AcCoA + 5*ATP + NADPH -> Arg + AKG + Fum + Ac	2.1244	2.1244	2.0829	2.1869	4.8955	2.1244	2.1244	2.0993	2.1791	3.75635	2.1244	2.1244	2.0932	2.1786	4.01996	1.2747	1.275	1.1983	1.367	13.2345	2.9743	2.9743	2.9484	3.0164	2.28625	1.0622	1.0622	1.027	1.0978	6.66541	3.1865	3.1865	3.1587	3.2197	1.91433
R38	OAA + Glu -> Asp + AKG	13.7441	13.7441	13.4758	14.1487	4.89592	13.7441	13.7441	13.5818	14.0985	3.75943	13.7441	13.7442	13.5424	14.0952	4.02209	8.247	8.2488	7.7526	8.844	13.2339	19.2429	19.2429	19.0753	19.5154	2.28708	6.872	6.872	6.6445	7.1026	6.66618	20.6161	20.6161	20.4362	20.8304	1.9121
R39	Asp + 2*ATP + NH3 -> Asn	1.7312	1.7312	1.6974	1.7822	4.89834	1.7312	1.7312	1.7108	1.7759	3.7604	1.7312	1.7313	1.7058	1.7755	4.02611	1.0388	1.039	0.9765	1.114	13.2364	2.4239	2.4239	2.4028	2.4582	2.28557	0.8656	0.8656	0.837	0.8947	6.6659	2.5969	2.5969	2.5742	2.6238	1.90997
R40	Pyr + Glu -> Ala + AKG	3.6893	3.6893	3.6173	3.7979	4.89524	3.6893	3.6893	3.6457	3.7844	3.75952	3.6893	3.6893	3.6352	3.7835	4.01973	2.2137	2.2142	2.081	2.374	13.2358	5.1653	5.1653	5.1203	5.2385	2.28835	1.8446	1.8446	1.7836	1.9065	6.66269	5.5339	5.5339	5.4856	5.5914	1.91185
R41	3PG + Glu -> Ser + AKG + NADH	8.4861	8.4861	8.3204	8.7359	4.89624	8.4861	8.4861	8.3859	8.705	3.76027	8.4861	8.4862	8.3616	8.7029	4.02187	5.092	5.0931	4.7867	5.4606	13.2345	11.8813	11.8813	11.7778	12.0495	2.28679	5.0803	5.0803	4.9121	5.2508	6.66693	11.8919	11.8919	11.7881	12.0155	1.91223
R42	Ser <-> Gly + MEETHF	4.7666	4.7666	4.6735	4.9069	4.89657	4.7666	4.7666	4.7103	4.8895	3.75949	4.7666	4.7666	4.6966	4.8883	4.02173	2.8601	2.8607	2.6887	3.0672	13.2338	6.6736	6.6736	6.6155	6.7681	2.28662	3.2206	3.2206	3.1139	3.3286	6.66646	6.3126	6.3126	6.2575	6.3782	1.91205
R43	Gly <-> CO2 + MEETHF + NADH + NH3	0.3667	0.3667	0.3595	0.3775	4.90864	0.3667	0.3667	0.3623	0.3761	3.76329	0.3667	0.3667	0.3613	0.376	4.00873	0.22	0.2201	0.2068	0.2359	13.2273	0.5134	0.5134	0.5089	0.5206	2.27892	1.0206	1.0206	0.9868	1.0548	6.66275	-0.2873	-0.2873	-0.2903	-0.2848	1.91438
R44	Ser + AcCoA + 3*ATP + 4*NADPH + SO4 -> Cys + Ac	1.7615	1.7615	1.7271	1.8133	4.89356	1.7615	1.7615	1.7407	1.8069	3.75816	1.7615	1.7615	1.7356	1.8065	4.02498	1.057	1.0572	0.9936	1.1335	13.2356	2.4662	2.4662	2.4447	2.5012	2.29097	0.8807	0.8807	0.8516	0.9103	6.66515	2.6422	2.6422	2.6192	2.6697	1.91129
R45	Asp + Pyr + Glu + SucCoA + ATP + 2*NADPH -> LLDAP + AKG + Suc	2.4646	2.4646	2.4164	2.5371	4.89735	2.4646	2.4646	2.4355	2.5281	3.7572	2.4646	2.4646	2.4284	2.5275	4.02094	1.4788	1.4791	1.3902	1.5859	13.2337	3.4506	3.4506	3.4205	3.4995	2.28946	1.2323	1.2323	1.1915	1.2736	6.66234	3.6968	3.6968	3.6646	3.7353	1.91246
R46	LLDAP -> Lys + CO2	2.4646	2.4646	2.4164	2.5371	4.89735	2.4646	2.4646	2.4355	2.5281	3.7572	2.4646	2.4646	2.4284	2.5275	4.02094	1.4788	1.4791	1.3902	1.5859	13.2337	3.4506	3.4506	3.4205	3.4995	2.28946	1.2323	1.2323	1.1915	1.2736	6.66234	3.6968	3.6968	3.6646	3.7353	1.91246
R47	Asp + 2*ATP + 2*NADPH -> Thr	3.9085	3.9085	3.8322	4.0236	4.89702	3.9085	3.9085	3.8624	4.0093	3.75848	3.9085	3.9085	3.8512	4.0084	4.022	2.3453	2.3458	2.2047	2.5151	13.235	5.4723	5.4723	5.4246	5.5498	2.28789	1.9543	1.9543	1.8895	2.0198	6.66735	5.8628	5.8628	5.8116	5.9237	1.91206
R48	Asp + METHF + Cys + SucCoA + ATP + 2*NADPH -> Met + Pyr + Suc + NH3	1.1038	1.1038	1.0822	1.1363	4.90125	1.1038	1.1038	1.0907	1.1322	3.75974	1.1038	1.1038	1.0876	1.132	4.02247	0.6623	0.6624	0.6226	0.7102	13.2266	1.5454	1.5454	1.5319	1.5672	2.2842	0.5519	0.5519	0.5336	0.5704	6.66787	1.6556	1.6556	1.6412	1.6728	1.90867
R49	Pyr + Pyr + Glu + NADPH -> Val + CO2 + AKG	3.0391	3.0391	2.9798	3.1286	4.89619	3.0391	3.0391	3.0032	3.1175	3.76098	3.0391	3.0391	2.9945	3.1168	4.02422	1.8236	1.824	1.7143	1.9556	13.2321	4.255	4.255	4.218	4.3153	2.28672	1.5196	1.5196	1.4692	1.5706	6.67281	4.5587	4.5587	4.5189	4.6061	1.91283
R50	AcCoA + Pyr + Pyr + Glu + NADPH -> Leu + CO2 + CO2 + AKG + NADH	3.2357	3.2357	3.1725	3.3309	4.89539	3.2357	3.2357	3.1975	3.3191	3.75807	3.2357	3.2357	3.1882	3.3183	4.02077	1.9415	1.942	1.8251	2.0821	13.2372	4.5302	4.5302	4.4908	4.5944	2.28687	1.6178	1.6178	1.5643	1.6721	6.66337	4.8535	4.8535	4.8112	4.904	1.91202
R51	Thr + Pyr + Glu + NADPH -> Ile + CO2 + AKG + NH3	2.0866	2.0866	2.0458	2.148	4.89792	2.0866	2.0866	2.0619	2.1404	3.7621	2.0866	2.0866	2.0559	2.1399	4.02569	1.252	1.2523	1.177	1.3427	13.2348	2.9214	2.9214	2.8959	2.9627	2.28657	1.0433	1.0433	1.0087	1.0783	6.67114	3.1298	3.1298	3.1025	3.1624	1.91386
R52	PEP + PEP + E4P + Glu + ATP + NADPH -> Phe + CO2 + AKG	1.3306	1.3306	1.3046	1.3697	4.89253	1.3306	1.3306	1.3149	1.3649	3.7577	1.3306	1.3306	1.311	1.3645	4.02074	0.7984	0.7986	0.7505	0.8562	13.239	1.8629	1.8629	1.8467	1.8893	2.28676	0.6653	0.6653	0.6433	0.6876	6.65865	1.9958	1.9958	1.9784	2.0166	1.91402
R53	PEP + PEP + E4P + Glu + ATP + NADPH -> Tyr + CO2 + AKG + NADH	0.9904	0.9904	0.971	1.0195	4.89701	0.9904	0.9904	0.9787	1.0159	3.75606	0.9904	0.9904	0.9758	1.0157	4.02868	0.5943	0.5944	0.5586	0.6373	13.2425	1.3866	1.3866	1.3745	1.4062	2.28617	0.4952	0.4952	0.4788	0.5118	6.66397	1.4855	1.4855	1.4726	1.501	1.91181
R54	Ser + R5P + PEP + E4P + PEP + Gln + 3*ATP + NADPH -> Trp + CO2 + GAP + Pyr + Glu	0.4082	0.4082	0.4003	0.4203	4.89956	0.4082	0.4082	0.4034	0.4188	3.77266	0.4082	0.4082	0.4023	0.4187	4.01764	0.245	0.245	0.2303	0.2627	13.2245	0.5716	0.5716	0.5666	0.5797	2.29181	0.2041	0.2041	0.1974	0.211	6.6634	0.6124	0.6124	0.607	0.6187	1.91052
R55	R5P + FTHF + Gln + Asp + 5*ATP -> His + AKG + Fum + 2*NADH	0.6804	0.6804	0.6671	0.7004	4.89418	0.6804	0.6804	0.6724	0.6979	3.7478	0.6804	0.6804	0.6704	0.6978	4.02704	0.4083	0.4084	0.3838	0.4378	13.2256	0.9526	0.9526	0.9443	0.9661	2.28847	0.3402	0.3402	0.3289	0.3516	6.67255	1.0206	1.0206	1.0117	1.0312	1.91064
R56	MEETHF + NADH -> METHF	1.1038	1.1038	1.0822	1.1363	4.90125	1.1038	1.1038	1.0907	1.1322	3.75974	1.1038	1.1038	1.0876	1.132	4.02247	0.6623	0.6624	0.6226	0.7102	13.2266	1.5454	1.5454	1.5319	1.5672	2.2842	0.5519	0.5519	0.5336	0.5704	6.66787	1.6556	1.6556	1.6412	1.6728	1.90867
R57	MEETHF -> FTHF + NADPH	0.6804	0.6804	0.6671	0.7004	4.89418	0.6804	0.6804	0.6724	0.6979	3.7478	0.6804	0.6804	0.6704	0.6978	4.02704	0.4083	0.4084	0.3838	0.4378	13.2256	0.9526	0.9526	0.9443	0.9661	2.28847	0.3402	0.3402	0.3289	0.3516	6.67255	1.0206	1.0206	1.0117	1.0312	1.91064
R58	NADH + 0.5*O2 -> 3*ATP	492.49	492.49	476.968	502.676	5.22	482.49	482.49	468.954	488.658	4.08381	502.49	502.487	489.022	510.219	4.21837	702.141	702.071	678.91	720.927	5.98423	282.773	282.773	272.162	289.151	6.00801	653.71	653.71	641.527	665.698	3.69753	331.271	331.271	324.128	337.237	3.95731
R59	FADH2 + 0.5*O2 -> 2*ATP	72.7041	72.7041	69.3416	74.92	7.67274	82.7041	82.7041	79.7719	84.0505	5.17338	62.7041	62.7037	59.8774	64.2887	7.03511	116.951	116.939	111.812	121.009	7.86403	28.4424	28.4424	26.3056	29.8099	12.3207	105.58	105.58	102.959	108.188	4.95255	39.8282	39.8282	38.3483	41.0978	6.9034
R60	NADH <-> NADPH	27.6166	27.6166	23.6055	32.4539	32.0401	87.6166	87.6166	85.1278	91.8506	7.67298	-32.3834	-32.3805	-36.0553	-28.5238	23.2573	-23.4252	-23.3973	-28.2368	-17.819	44.4726	78.6747	78.6747	74.6698	82.9597	10.5369	-15.0823	-15.0823	-18.0777	-12.1612	39.2281	70.3155	70.3155	68.3571	72.2671	5.56065
R61	ATP -> ATP.ext	1519.8	1529.5	1389.5	1573.9	12.1332	1484.8	1537.5	1422.9	1563.5	9.46929	1554.8	1552	1494.1	1586.7	5.95575	2423.1	2428.7	2245.6	2512.3	11.0066	616.218	646.943	525.961	674.367	24.0834	2215.2	2212	2112.6	2264.2	6.84363	824.428	826.783	748.973	855.528	12.9247
R62	CO2 -> CO2.ext	299.997	299.997	291.164	305.853	4.89652	299.997	299.997	292.259	303.538	3.75981	299.997	299.995	292.333	304.398	4.02178	419.986	419.947	406.954	430.777	5.67247	179.968	179.968	174.021	183.627	5.33778	392.051	392.051	385.073	398.937	3.5363	207.942	207.942	203.868	211.364	3.60494
R63	O2.ext -> O2	282.597	282.597	273.252	288.794	5.49949	282.597	282.597	274.411	286.344	4.22272	282.597	282.595	274.489	287.254	4.51699	409.546	409.505	395.758	420.963	6.15445	155.607	155.607	149.315	159.478	6.5315	379.645	379.645	372.25	386.942	3.8697	185.549	185.549	181.242	189.167	4.27077
R64	NH3.ext -> NH3	52.6403	52.6403	51.6126	54.1901	4.89644	52.6403	52.6403	52.0188	53.9979	3.75967	52.6403	52.6406	51.868	53.985	4.02163	31.5862	31.593	29.6928	33.873	13.2343	73.7011	73.7011	73.0591	74.7447	2.28708	26.3201	26.3201	25.4486	27.2034	6.66715	78.9604	78.9604	78.2713	79.781	1.91197
R65	SO4.ext -> SO4	1.7615	1.7615	1.7271	1.8133	4.89356	1.7615	1.7615	1.7407	1.8069	3.75816	1.7615	1.7615	1.7356	1.8065	4.02498	1.057	1.0572	0.9936	1.1335	13.2356	2.4662	2.4662	2.4447	2.5012	2.29097	0.8807	0.8807	0.8516	0.9103	6.66515	2.6422	2.6422	2.6192	2.6697	1.91129
R66	Biomass output	7.56	7.56	7.4124	7.7826	4.89683	7.56	7.56	7.4707	7.755	3.76058	7.56	7.56	7.4491	7.7531	4.02116	4.5363	4.5373	4.2644	4.8647	13.2333	10.5847	10.5847	10.4925	10.7346	2.28726	7.56	7.56	7.3097	7.8137	6.66667	7.56	7.56	7.494	7.6386	1.9127
R66a	Biomass output - protein component																										3.9					11.3
R66b	Biomass output - non-protein component																										7.56					7.6
	Confidence limits define the lower and upper boundaries of the 95% range of the deduced flux estimate
	Precision represents the confidence range of the deduced flux expressed as a proportion of the expected flux

## Sheet: Table S6
Table S6. Accuracy of flux estimates across an extended range of heterogeneous networks of central carbon metabolism
Reaction step	Model flux	Internal fluxes varied – biomass output constant		Biomass output varied		Biomass output and composition varied
						Estimated biomass composition constrained		Estimated biomass composition variable
		Estimated flux	%	Estimated flux	%	Estimated flux	%	Estimated flux	%
[13C6]glucose input	20	20.53	102.6	19.98	99.9	19.99	100	20	100
		(20.48 - 20.57)		(19.91 - 20.02)		(19.95 - 20.05)		(19.96 - 20.05)
Glucose 6-P dehydrogenase	50	59.26	118.5	56.48	113	50.25	100.5	50.36	100.7
		(59.04 - 59.47)		(52.08 - 58.09)		(49.96 - 50.84)		(50.05 - 50.89)
Phosphoenolpyruvate carboxylase	80	61.03	76.3	136.19	170.2	90.84	113.6	94.92	118.7
		(60.11 – 62.11)		(61.02 – 137.68)		(89.64 – 91.59)		(93.65 – 95.89)
Isocitrate lyase	25	13.51	54.1	25.19	100.8	27.3	109.2	27.04	108.2
		(11.78 – 15.24)		(23.71 – 26.84)		(25.27 – 29.51)		(24.96 – 29.09)
Biomass output	7.56	5.89	78	8.79	116.2	8.16	108	7.67/8.91	101.5/
		(5.73 – 6.06)		(8.63 – 8.94)		(8.02 – 8.31)		(7.36 – 7.99)/	117.9
								(8.46 – 9.39)
Physiological output
CO2 production	300	366.11	122	251.29	83.8	276.02	92	275.44	92.1
		(359.54 – 372.78)		(245.24 – 257.47)		(270.11 – 281.67)		(270.79 – 282.00)
O2 uptake	283	352.55	124.8	231.07	81.8	257.23	91	257.56	91.1
		(345.59 – 359.61)		(224.67 – 237.61)		(250.98 – 263.21)		(251.59 – 263.45)
Respiratory quotient	1.06	1.04	97.8	1.09	102.4	1.07	101.1	1.07	101.1
		(1.04 – 1.04)		(1.08 – 1.09)		(1.07 – 1.08)		(1.07 – 1.08)
Carbon conversion efficiency	0.5	0.39	78	0.58	116.2	0.54	108	0.54	107.9
		(0.38 – 0.42)		(0.57 – 0.63)		(0.53 – 0.58)		(0.53 – 0.58)
Flux maps were determined from mass isotopomer distributions obtained by combining data from metabolic networks yielding identical mean flux distributions. All net fluxes are expressed relative to a total glucose input flux of 100. The networks used to generate the mass isotopomer data differed in internal fluxes alone, or in combination with biomass output varying in amount, or with biomass outp…

## Sheet: Table S7
Table S7. Flux estimates derived by combining isotopomer data from networks supporting variations in specified fluxes
Name	Reaction	Predicted	Flux estimate derived by combining isotopomer data from networks supporting variations in specified fluxes																Comments
		mean flux	Vary internal fluxes only				Vary biomass output flux				Vary biomass output flux and composition				Vary biomass output flux and composition
		(net)	(Models 2 + 3)				(Models 4 + 5)				Estimated biomass compositon constrained				Estimated biomass composition variable
											(Models 6 + 7)				(Models 6 + 7)
			Flux estimate	Lower limit	Upper limit	% predicted	Flux estimate	Lower limit	Upper limit	% predicted	Flux estimate	Lower limit	Upper limit	% predicted	Flux estimate	Lower limit	Upper limit	% predicted
R1	Glc.U -> Glc	20	20.5269	20.4815	20.5724	102.635	19.9828	19.9141	20.0419	99.914	19.994	19.9495	20.047	99.97	19.9994	19.9561	20.0498	99.997
R2	Glc.N -> Glc	80	79.4731	79.4276	79.5185	99.3414	80.0172	79.9581	80.0859	100.022	80.006	79.953	80.0505	100.008	80.0006	79.9502	80.0439	100.001
R3	Glc -> G6P	100	100	100	100	100	100	100	100	100	100	100	100	100	100	100	100	100	Rate of glucose consumption fixed in analysis
R4	G6P <-> F6P	48.4502	39.5363	39.3462	39.7693	81.6019	41.7163	40.0998	46.1181	86.1014	48.081	47.4778	48.376	99.238	47.8119	47.2694	48.1738	98.6826
R5	F6P + ATP -> FBP	75.8111	74.3837	74.1769	74.5926	98.1172	72.4292	71.821	73.8921	95.539	75.1282	74.8654	75.3216	99.0992	74.6115	74.2444	74.9545	98.4176
R6	FBP <-> DHAP + GAP	75.8111	74.3837	74.1769	74.5926	98.1172	72.4292	71.821	73.8921	95.539	75.1282	74.8654	75.3216	99.0992	74.6115	74.2444	74.9545	98.4176
R7	DHAP <-> GAP	75.8111	74.3837	74.1769	74.5926	98.1172	72.4292	71.821	73.8921	95.539	75.1282	74.8654	75.3216	99.0992	74.6115	74.2444	74.9545	98.4176
R8	GAP <-> 3PG + ATP + NADH	163.639	164.894	164.418	165.375	100.767	158.282	157.486	159.752	96.7258	161.984	161.542	162.38	98.9883	160.818	160.007	161.6	98.276
R9	3PG <-> PEP	150.474	154.63	153.881	155.405	102.762	142.978	141.944	144.454	95.0189	147.766	147.094	148.408	98.2005	146.411	145.363	147.426	97.3
R10	PEP -> Pyr + ATP	64.6299	89.0453	88.6173	89.4721	137.777	1e-07	0	75.4938	1.54727e-07	50.614	0	51.2246	78.3136	45.4906	0	46.0888	70.3863
R11	G6P -> 6PG + NADPH	50	59.2554	59.0394	59.4692	118.511	56.4823	52.0827	58.0892	112.965	50.2453	49.9617	50.8415	100.491	50.3607	50.0505	50.8866	100.721
R12	6PG -> Ru5P + CO2 + NADPH	50	59.2554	59.0394	59.4692	118.511	56.4823	52.0827	58.0892	112.965	50.2453	49.9617	50.8415	100.491	50.3607	50.0505	50.8866	100.721
R13	Ru5P <-> X5P	27.8977	35.2659	35.1242	35.4122	126.411	31.3368	28.3829	32.3852	112.328	27.6268	27.4223	28.012	99.029	27.4325	27.1651	27.7912	98.3325
R14	Ru5P <-> R5P	22.1023	23.9895	23.8242	24.1557	108.538	25.1455	23.684	25.7287	113.769	22.6185	22.4564	22.858	102.336	22.9281	22.683	23.1938	103.736
R15	X5P <-> TKC2 + GAP	27.8977	35.2659	35.1242	35.4122	126.411	31.3368	28.3829	32.3852	112.328	27.6268	27.4223	28.012	99.029	27.4325	27.1651	27.7912	98.3325
R16	F6P <-> TKC2 + E4P	-12.5843	-16.5691	-16.6537	-16.4819	131.665	-14.0823	-14.6043	-12.589	111.904	-12.3398	-12.5334	-12.2188	98.0571	-12.331	-12.5031	-12.2052	97.9872
R17	S7P <-> TKC2 + R5P	-15.3134	-18.6968	-18.7627	-18.6319	122.094	-17.2545	-17.7833	-15.7743	112.676	-15.287	-15.4814	-15.195	99.8276	-15.1015	-15.3001	-14.9332	98.6162
R18	F6P <-> TAC3 + GAP	-15.3134	-18.6968	-18.7627	-18.6319	122.094	-17.2545	-17.7833	-15.7743	112.676	-15.287	-15.4814	-15.195	99.8276	-15.1015	-15.3001	-14.9332	98.6162
R19	S7P <-> TAC3 + E4P	15.3134	18.6968	18.6319	18.7627	122.094	17.2545	15.7743	17.7833	112.676	15.287	15.195	15.4814	99.8276	15.1015	14.9332	15.3001	98.6162
R20	Pyr -> AcCoA + CO2 + NADH	128.065	131.183	130.674	132.331	102.435	113.064	111.5	114.912	88.2868	123.871	122.749	125.096	96.7247	124.625	123.383	125.862	97.3142
R21	OAA + AcCoA -> Cit	80.8538	100.353	98.0877	102.664	124.117	62.0562	59.6587	64.5633	76.7511	72.5821	70.5867	74.535	89.7696	71.9275	69.9295	73.9002	88.9599
R22	Cit <-> ICit	80.8538	100.353	98.0877	102.664	124.117	62.0562	59.6587	64.5633	76.7511	72.5821	70.5867	74.535	89.7696	71.9275	69.9295	73.9002	88.9599
R23	ICit <-> AKG + CO2 + NADH	55.8538	86.8397	83.0649	90.6766	155.477	36.8651	33.2393	40.4569	66.0029	45.28	41.2218	49.0994	81.0688	44.8894	41.0359	48.7154	80.3695
R24	AKG -> SucCoA + CO2 + NADH	47.7041	80.4861	76.5417	84.4965	168.719	27.3923	23.62	31.136	57.4213	36.4791	32.2664	40.4459	76.4695	36.5082	32.52	40.466	76.5305
R25	SucCoA <-> Suc + ATP	44.1358	77.7041	73.6705	81.7897	176.057	23.2447	19.4073	27.0555	52.6663	32.6256	28.3452	36.6566	73.9209	32.8857	28.8327	36.9067	74.5103
R26	Suc <-> Fum + FADH2	72.7041	93.9995	91.5565	96.4921	129.291	52.5835	50.0237	55.2496	72.3254	63.7811	61.5994	65.8876	87.727	63.5463	61.4332	65.6297	87.404
R27	Fum <-> Mal	75.5088	96.1861	93.8009	98.6163	127.384	55.8436	53.3389	58.4548	73.9564	66.81	64.7115	68.8636	88.4798	66.3936	64.3207	68.4383	87.9283
R28	Mal <-> OAA + NADH	17.1682	52.0433	51.0473	53.0736	303.138	-55.1667	-56.1231	20.7465	-321.331	-0.6407	-1.5756	0.134	-3.7319	-6.0135	-6.9202	-5.1619	-35.027
R29	ICit -> Glyox + Suc	25	13.5134	11.7754	15.2385	54.0536	25.1912	23.7113	26.84	100.765	27.3021	25.2685	29.5099	109.208	27.0381	24.9638	29.0854	108.152
R30	Glyox + AcCoA -> Mal	25	13.5134	11.7754	15.2385	54.0536	25.1912	23.7113	26.84	100.765	27.3021	25.2685	29.5099	109.208	27.0381	24.9638	29.0854	108.152
R31	Mal -> Pyr + CO2 + NADH	83.3406	57.6562	56.7145	58.6068	69.1814	136.202	61.5646	137.843	163.428	94.7528	93.5467	96.1259	113.693	99.4452	98.1657	100.696	119.324
R32	PEP + CO2 -> OAA	80	61.0289	60.1088	62.1065	76.2861	136.186	61.0151	137.678	170.232	90.8411	89.6368	91.5929	113.551	94.9246	93.6522	95.8892	118.656
R33	AcCoA <-> Ac + ATP	-3.8858	-3.0295	-3.1147	-2.943	77.9634	-4.5167	-4.595	-4.4366	116.236	-4.1964	-4.2729	-4.1232	107.993	-3.9448	-4.1052	-3.7805	101.518
R34	AKG + NADPH + NH3 -> Glu	49.363	38.4844	37.3865	39.5664	77.962	57.3767	56.36	58.3721	116.234	53.308	52.3778	54.2805	107.992	50.3867	48.4462	52.2939	102.074
R35	Glu + ATP + NH3 -> Gln	5.103	3.9784	3.8649	4.0903	77.962	5.9314	5.8263	6.0343	116.234	5.5108	5.4147	5.6114	107.991	5.1804	4.9646	5.391	101.517
R36	Glu + ATP + 2*NADPH -> Pro	1.5876	1.2377	1.2024	1.2725	77.9604	1.8453	1.8126	1.8773	116.232	1.7145	1.6846	1.7458	107.993	1.6117	1.5445	1.6772	101.518
R37	Glu + CO2 + Gln + Asp + AcCoA + 5*ATP + NADPH -> Arg + AKG + Fum + Ac	2.1244	1.6562	1.6089	1.7028	77.9608	2.4692	2.4255	2.5121	116.23	2.2941	2.2541	2.336	107.988	2.1566	2.0667	2.2443	101.516
R38	OAA + Glu -> Asp + AKG	13.7441	10.7152	10.4095	11.0164	77.9622	15.9753	15.6922	16.2525	116.234	14.8425	14.5835	15.1133	107.992	13.9526	13.3713	14.5198	101.517
R39	Asp + 2*ATP + NH3 -> Asn	1.7312	1.3497	1.3112	1.3877	77.9633	2.0123	1.9766	2.0472	116.237	1.8696	1.837	1.9037	107.994	1.7575	1.6843	1.8289	101.519
R40	Pyr + Glu -> Ala + AKG	3.6893	2.8762	2.7942	2.9571	77.9606	4.2882	4.2122	4.3626	116.233	3.9841	3.9146	4.0568	107.991	3.7453	3.5892	3.8975	101.518
R41	3PG + Glu -> Ser + AKG + NADH	8.4861	6.6159	6.4272	6.8019	77.9616	9.8638	9.689	10.0349	116.235	9.1643	9.0044	9.3315	107.992	8.8895	8.6668	9.113	104.754
R42	Ser <-> Gly + MEETHF	4.7666	3.7161	3.6101	3.8206	77.9612	5.5404	5.4422	5.6365	116.234	5.1475	5.0577	5.2414	107.991	5.1135	5.0235	5.205	107.278
R43	Gly <-> CO2 + MEETHF + NADH + NH3	0.3667	0.2859	0.2777	0.2939	77.9656	0.4262	0.4186	0.4336	116.226	0.396	0.3891	0.4032	107.99	0.6468	0.5029	0.7978	176.384
R44	Ser + AcCoA + 3*ATP + 4*NADPH + SO4 -> Cys + Ac	1.7615	1.3733	1.3341	1.4119	77.962	2.0474	2.0112	2.083	116.23	1.9023	1.8691	1.937	107.993	1.7882	1.7137	1.8609	101.516
R45	Asp + Pyr + Glu + SucCoA + ATP + 2*NADPH -> LLDAP + AKG + Suc	2.4646	1.9214	1.8666	1.9754	77.9599	2.8647	2.8139	2.9144	116.234	2.6615	2.6151	2.7101	107.989	2.502	2.3977	2.6037	101.517
R46	LLDAP -> Lys + CO2	2.4646	1.9214	1.8666	1.9754	77.9599	2.8647	2.8139	2.9144	116.234	2.6615	2.6151	2.7101	107.989	2.502	2.3977	2.6037	101.517
R47	Asp + 2*ATP + 2*NADPH -> Thr	3.9085	3.0472	2.9602	3.1328	77.9634	4.543	4.4625	4.6218	116.234	4.2209	4.1472	4.2979	107.993	3.9678	3.8025	4.1291	101.517
R48	Asp + METHF + Cys + SucCoA + ATP + 2*NADPH -> Met + Pyr + Suc + NH3	1.1038	0.8605	0.836	0.8847	77.958	1.2829	1.2602	1.3052	116.226	1.192	1.1712	1.2137	107.991	1.1205	1.0738	1.1661	101.513
R49	Pyr + Pyr + Glu + NADPH -> Val + CO2 + AKG	3.0391	2.3694	2.3018	2.436	77.9639	3.5325	3.4699	3.5938	116.235	3.282	3.2247	3.3419	107.992	3.0852	2.9567	3.2106	101.517
R50	AcCoA + Pyr + Pyr + Glu + NADPH -> Leu + CO2 + CO2 + AKG + NADH	3.2357	2.5226	2.4506	2.5935	77.9615	3.761	3.6943	3.8262	116.235	3.4943	3.4333	3.558	107.992	3.2848	3.1479	3.4183	101.517
R51	Thr + Pyr + Glu + NADPH -> Ile + CO2 + AKG + NH3	2.0866	1.6267	1.5803	1.6725	77.9594	2.4253	2.3823	2.4674	116.232	2.2533	2.214	2.2944	107.989	2.1182	2.03	2.2043	101.514
R52	PEP + PEP + E4P + Glu + ATP + NADPH -> Phe + CO2 + AKG	1.3306	1.0373	1.0077	1.0665	77.9573	1.5466	1.5192	1.5734	116.233	1.4369	1.4118	1.4631	107.989	1.3508	1.2945	1.4057	101.518
R53	PEP + PEP + E4P + Glu + ATP + NADPH -> Tyr + CO2 + AKG + NADH	0.9904	0.7721	0.7501	0.7938	77.9584	1.1511	1.1307	1.1711	116.226	1.0695	1.0508	1.089	107.987	1.0054	0.9635	1.0463	101.515
R54	Ser + R5P + PEP + E4P + PEP + Gln + 3*ATP + NADPH -> Trp + CO2 + GAP + Pyr + Glu	0.4082	0.3183	0.3092	0.3272	77.9765	0.4745	0.4661	0.4827	116.242	0.4409	0.4332	0.4489	108.011	0.4144	0.3972	0.4313	101.519
R55	R5P + FTHF + Gln + Asp + 5*ATP -> His + AKG + Fum + 2*NADH	0.6804	0.5305	0.5153	0.5454	77.9688	0.7909	0.7768	0.8046	116.24	0.7348	0.722	0.7482	107.995	0.6907	0.6619	0.7188	101.514
R56	MEETHF + NADH -> METHF	1.1038	0.8605	0.836	0.8847	77.958	1.2829	1.2602	1.3052	116.226	1.192	1.1712	1.2137	107.991	1.1205	1.0738	1.1661	101.513
R57	MEETHF -> FTHF + NADPH	0.6804	0.5305	0.5153	0.5454	77.9688	0.7909	0.7768	0.8046	116.24	0.7348	0.722	0.7482	107.995	0.6907	0.6619	0.7188	101.514
R58	NADH + 0.5*O2 -> 3*ATP	492.49	611.094	599.7	622.719	124.082	409.555	399.197	420.122	83.16	450.681	440.347	460.536	91.5107	451.576	441.729	461.277	91.6924
R59	FADH2 + 0.5*O2 -> 2*ATP	72.7041	93.9995	91.5565	96.4921	129.291	52.5835	50.0237	55.2496	72.3254	63.7811	61.5994	65.8876	87.727	63.5463	61.4332	65.6297	87.404
R60	NADH <-> NADPH	27.6166	-19.0184	-21.6884	-16.3933	-68.8658	35.3695	31.4291	45.0404	128.073	37.3247	34.9979	39.9821	135.153	35.7547	33.3533	38.4726	129.468
R61	ATP -> ATP.ext	1519.8	2044.9	1995.3	2095.6	134.551	1094.6	1049	1210.1	72.0226	1326.1	1280.5	1369.4	87.2549	1326.2	1282.6	1389.1	87.2615
R62	CO2 -> CO2.ext	299.997	366.111	359.536	372.784	122.039	251.293	245.244	257.472	83.7654	276.021	270.111	281.674	92.0081	276.44	270.792	282.003	92.1478
R63	O2.ext -> O2	282.597	352.547	345.589	359.606	124.752	231.069	224.669	237.607	81.7663	257.231	250.978	263.212	91.024	257.561	251.587	263.447	91.1408
R64	NH3.ext -> NH3	52.6403	41.0394	39.8686	42.1932	77.9619	61.186	60.1018	62.2474	116.234	56.8471	55.8552	57.8843	107.992	53.4391	51.2127	55.6112	101.517
R65	SO4.ext -> SO4	1.7615	1.3733	1.3341	1.4119	77.962	2.0474	2.0112	2.083	116.23	1.9023	1.8691	1.937	107.993	1.7882	1.7137	1.8609	101.516
R66	Biomass	7.56	5.8939	5.7258	6.0596	77.9616	8.7873	8.6316	8.9397	116.234	8.1642	8.0217	8.3131	107.992
R66a	Biomass - protein component														7.6747	7.355	7.9867	101.517	Protein and non-protein biomass components
R66b	Biomass - non-protein component														8.9144	8.4597	9.3877	117.915	allowed to vary independently
The estimated (deduced) flux is expressed as an absolute flux and as a percentage of the predicted mean flux
Lower and upper limits define the boundaries of the 95% confidence range of the deduced flux estimate

## Sheet: Table S8
Table S8. Comparison of average 13C fractional abundance of amino acid fragments derived from purified GFP and the total protein fraction.
Samples were isolated from roots of GFP-expressing seedlings grown on 20% [13C6]glucose. Data are presented as the mean ± SD from 3-15 biological replicates.
Amino acid	Fragment	Total protein			GFP
Alanine	M-57	0.20156	±	0.00684959	0.198794	±	0.0154188
Valine	M-15	0.2011	±	0.00765912	0.191014	±	0.00645144
	M-57	0.201316	±	0.00705512	0.195497	±	0.010655
	M-85	0.203295	±	0.00765459	0.186581	±	0.00585589
	M-159	0.20651	±	0.00846622	0.19208	±	0.00795895
Leucine	M-15	0.197577	±	0.0130293	0.192808	±	0.0053819
	M-85	0.201759	±	0.0165739	0.185812	±	0.0148295
Isoleucine	M-15	0.189269	±	0.00705943	0.187106	±	0.0195437
	M-85	0.190026	±	0.0064735	0.194143	±	0.0083916
	M-159	0.193679	±	0.00656328	0.194281	±	0.009208
Threonine	M-15	0.205802	±	0.0100859	0.198639	±	0.0193837
	M-57	0.201167	±	0.0105959	0.197878	±	0.00657138
	M-85	0.206306	±	0.00792887	0.196593	±	0.00766755
Phenylalanine	M-15	0.200807	±	0.0111266	0.192935	±	0.00450225
	M-57	0.200417	±	0.00891433	0.197096	±	0.0127762
	M-85	0.202567	±	0.00849369	0.1893	±	0.00259183
	M-159	0.202032	±	0.00853676	0.199693	±	0.0181229
	f302	0.203033	±	0.00983887	0.204895	±	0.0274764
Aspartate	M-15	0.202173	±	0.00960109	0.174011	±	0.0119257
	M-57	0.200884	±	0.0116699	0.184074	±	0.0185428
	M-85	0.200068	±	0.0115993	0.183959	±	0.0225021
Glutamate	M-57	0.200129	±	0.0104909	0.200416	±	0.00875065
	M-85	0.202286	±	0.0100961	0.186366	±	0.00579573
	M-159	0.202842	±	0.0115304	0.194358	±	0.0151257
Lysine	M-15	0.197438	±	0.026913	0.18235	±	0.00916703
	M-57	0.178871	±	0.00563212	0.194941	±	0.012657
	M-159	0.191719	±	0.0134638	0.191221	±	0.00313706
	f302	0.207332	±	0.0123826	0.208359	±	0.00267527
Arginine	M-57	0.203479	±	0.00807517	0.207488	±	0.0303355
	M-159	0.205844	±	0.00828082	0.204589	±	0.0169201
Glycine	M-85	0.203153	±	0.00354734	0.204548	±	0.00745819
Proline	M-85	0.197838	±	0.00940495	0.208599	±	0.0155725
